# Supplementary material for: K3Gd(PO4)2
Source: Acta Crystallogr Sect E Struct Rep Online. 2010 Aug 11;66(Pt 9):i64. doi: 10.1107/S160053681003103X (PMC3008008; doi:10.1107/S160053681003103X)
Supplement: Supplementary file 1 [file e-66-00i64-sup1.cif]

##############################################################################
###                                                                        ###
###        Electronic paper (Acta Crystallographica Section E)             ###
###                                                                        ###
##############################################################################
#                                                                            #
# This CIF contains the data in a paper accepted for publication in Acta     #
# Crystallographica Section E. It conforms to the requirements of Notes      #
# for Authors for Section E, and has been peer reviewed under the auspices   #
# of the IUCr Commission on Journals.                                        #
#                                                                            #
# Full details of the Crystallographic Information File format               #
# are given in the paper "The Crystallographic Information File (CIF):       #
# a New Standard Archive File for Crystallography" by S. R. Hall, F. H.      #
# Allen and I. D. Brown [Acta Cryst. (1991), A47, 655-685].                  #
#                                                                            #
# The current version of the core CIF dictionary is obtainable from          #
# ftp://ftp.iucr.org/pub/cif_core.dic. The current version number is 2.4.    #
#                                                                            #
# Software is freely available for graphical display of the structure(s) in  #
# this CIF.  For information consult the CIF home page http://www.iucr.org/  #
# cif/home.html                                                              #
#                                                                            #
# This file may be used for bona fide research purposes within the           #
# scientific community so long as proper attribution is given to the journal # 
# article from which it was obtained.                                        #
#                                                                            #
##############################################################################
                                             
data_I
_audit_creation_method     SHELXL-97
_chemical_name_systematic
;
tripotassium gadolinium(III) bis[orthophosphate(V)]
;
_chemical_name_common     ?
_chemical_formula_moiety     'Gd K3 O8 P2'
_chemical_formula_sum     'Gd K3 O8 P2'
_chemical_formula_iupac     'K3 Gd (P O4)2'
_chemical_formula_weight     464.49
_chemical_melting_point     ?
_symmetry_cell_setting     monoclinic
_symmetry_space_group_name_H-M     'P 21/m'
_symmetry_space_group_name_Hall     '-P 2yb'
loop_
    _symmetry_equiv_pos_as_xyz
    'x, y, z'
    '-x, y+1/2, -z'
    '-x, -y, -z'
    'x, -y-1/2, z'
_cell_length_a     7.4153(15)
_cell_length_b     5.6206(11)
_cell_length_c     9.445(2)
_cell_angle_alpha     90.00
_cell_angle_beta     90.723(14)
_cell_angle_gamma     90.00
_cell_volume     393.62(14)
_cell_formula_units_Z     2
_cell_measurement_reflns_used     1264
_cell_measurement_theta_min     2.1573
_cell_measurement_theta_max     27.4835
_cell_measurement_temperature     293(2)
_exptl_crystal_description     'prism'
_exptl_crystal_colour     'colourless'
_exptl_crystal_size_max     0.30
_exptl_crystal_size_mid     0.10
_exptl_crystal_size_min     0.10
_exptl_crystal_density_diffrn     3.919
_exptl_crystal_density_meas     ?
_exptl_crystal_density_method     'not measured'
_exptl_crystal_F_000     430
_exptl_absorpt_coefficient_mu     10.431
_exptl_absorpt_correction_type     multi-scan
_exptl_absorpt_process_details     '(<i>ABSCOR</i>; Higashi, 1995)'
_exptl_absorpt_correction_T_min     0.3037
_exptl_absorpt_correction_T_max     0.6236
_exptl_special_details
;
;
_diffrn_ambient_temperature     293(2)
_diffrn_radiation_type     MoK\a
_diffrn_radiation_wavelength     0.71073
_diffrn_radiation_source     'fine-focus sealed tube'
_diffrn_radiation_monochromator     'Graphite Monochromator'
_diffrn_measurement_device_type     'Rigaku Mercury70 CCD diffractometer'
_diffrn_measurement_method     '\w scans'
_diffrn_detector_area_resol_mean     14.6306
_diffrn_reflns_number     3036
_diffrn_reflns_av_R_equivalents     0.0449
_diffrn_reflns_av_sigmaI/netI     0.0459
_diffrn_reflns_theta_min     2.16
_diffrn_reflns_theta_max     27.47
_diffrn_reflns_theta_full     27.47
_diffrn_measured_fraction_theta_max     0.999
_diffrn_measured_fraction_theta_full     0.999
_diffrn_reflns_limit_h_min     -9
_diffrn_reflns_limit_h_max     9
_diffrn_reflns_limit_k_min     -7
_diffrn_reflns_limit_k_max     7
_diffrn_reflns_limit_l_min     -12
_diffrn_reflns_limit_l_max     12
_refine_special_details
;
Refinement of <i>F</i>^2^ against ALL reflections. The weighted <i>R</i>-factor
<i>wR</i> and goodness of fit <i>S</i> are based on <i>F</i>^2^, conventional
<i>R</i>-factors <i>R</i> are based on <i>F</i>, with <i>F</i> set to zero for
negative <i>F</i>^2^. The threshold expression of <i>F</i>^2^ >
\s(<i>F</i>^2^) is used only for calculating <i>R</i>-factors(gt) <i>etc</i>.
and is not relevant to the choice of reflections for refinement.
<i>R</i>-factors based on <i>F</i>^2^ are statistically about twice as large
as those based on <i>F</i>, and <i>R</i>- factors based on ALL data will be
even larger.
;
_reflns_number_total     993
_reflns_number_gt     946
_reflns_threshold_expression     'I>2\s(I)'
_refine_ls_structure_factor_coef     Fsqd
_refine_ls_matrix_type     full
_refine_ls_R_factor_all     0.0283
_refine_ls_R_factor_gt     0.0270
_refine_ls_wR_factor_gt     0.0635
_refine_ls_wR_factor_ref     0.0646
_refine_ls_goodness_of_fit_ref     1.028
_refine_ls_restrained_S_all     1.028
_refine_ls_number_reflns     993
_refine_ls_number_parameters     80
_refine_ls_number_restraints     0
_refine_ls_hydrogen_treatment     .
_refine_ls_weighting_scheme     calc
_refine_ls_weighting_details
         'calc w=1/[\s^2^(Fo^2^)+(0.0356P)^2^+0.0000P] where P=(Fo^2^+2Fc^2^)/3'
_atom_sites_solution_hydrogens     .
_atom_sites_solution_primary     direct
_atom_sites_solution_secondary     difmap
_refine_ls_shift/su_max     0.000
_refine_ls_shift/su_mean     0.000
_refine_diff_density_max     2.379
_refine_diff_density_min     -2.676
_refine_ls_extinction_method     '<i>SHELXL97</i> (Sheldrick, 2008)'
_refine_ls_extinction_coef     0.0314(17)
_refine_ls_extinction_expression
                                  'Fc^*^=kFc[1+0.001xFc^2^\l^3^/sin(2\q)]^-1/4^'
loop_
    _atom_type_symbol
    _atom_type_description
    _atom_type_scat_dispersion_real
    _atom_type_scat_dispersion_imag
    _atom_type_scat_source
    'Gd' 'Gd' -0.1653 3.9035
                         'International Tables Vol C Tables 4.2.6.8 and 6.1.1.4'
    'K' 'K' 0.2009 0.2494
                         'International Tables Vol C Tables 4.2.6.8 and 6.1.1.4'
    'O' 'O' 0.0106 0.0060
                         'International Tables Vol C Tables 4.2.6.8 and 6.1.1.4'
    'P' 'P' 0.1023 0.0942
                         'International Tables Vol C Tables 4.2.6.8 and 6.1.1.4'
_computing_data_collection     '<i>CrystalClear</i> (Rigaku, 2004)'
_computing_cell_refinement     '<i>CrystalClear</i> (Rigaku, 2004)'
_computing_data_reduction     '<i>CrystalClear</i> (Rigaku, 2004)'
_computing_structure_solution
;
SHELXS97 (Sheldrick, 2008)
;
_computing_structure_refinement     '<i>SHELXL97</i> (Sheldrick, 2008)'
_computing_molecular_graphics     '<i>DIAMOND</i> (Brandenburg, 2004)'
_computing_publication_material
                      '<i>SHELXTL</i> (Sheldrick, 2008) and PLATON (Spek, 2009)'
loop_
    _atom_site_type_symbol
    _atom_site_label
    _atom_site_fract_x
    _atom_site_fract_y
    _atom_site_fract_z
    _atom_site_U_iso_or_equiv
    _atom_site_adp_type
    _atom_site_calc_flag
    _atom_site_refinement_flags
    _atom_site_occupancy
    _atom_site_disorder_assembly
    _atom_site_disorder_group
    Gd Gd1 0.00699(3) 0.2500 0.29011(3) 0.00731(15) Uani d S 1 . .
    P P1 0.80967(19) 0.2500 0.57350(15) 0.0076(3) Uani d S 1 . .
    P P2 0.2303(2) 0.2500 0.91166(15) 0.0066(3) Uani d S 1 . .
    K K1 0.20438(17) 0.7500 0.08160(13) 0.0119(3) Uani d S 1 . .
    K K2 0.50495(17) 0.2500 0.19219(13) 0.0142(3) Uani d S 1 . .
    K K3 0.36353(18) 0.2500 0.59102(14) 0.0142(3) Uani d S 1 . .
    O O1 1.0137(6) 0.2500 0.5478(4) 0.0169(10) Uani d S 1 . .
    O O2 0.7564(4) 0.4735(5) 0.6577(3) 0.0123(6) Uani d . 1 . .
    O O3 0.7177(6) 0.2500 0.4266(4) 0.0116(9) Uani d S 1 . .
    O O4 0.8481(4) -0.0269(5) 0.1623(3) 0.0129(6) Uani d . 1 . .
    O O5 0.4337(6) 0.2500 0.8991(5) 0.0163(9) Uani d S 1 . .
    O O6 0.1744(6) 0.2500 1.0689(4) 0.0113(9) Uani d S 1 . .
loop_
    _atom_site_aniso_label
    _atom_site_aniso_U_11
    _atom_site_aniso_U_22
    _atom_site_aniso_U_33
    _atom_site_aniso_U_12
    _atom_site_aniso_U_13
    _atom_site_aniso_U_23
    Gd1 0.0066(2) 0.0068(2) 0.0085(2) 0.000 -0.00097(12) 0.000
    P1 0.0065(7) 0.0086(8) 0.0076(7) 0.000 -0.0012(5) 0.000
    P2 0.0070(7) 0.0052(7) 0.0076(6) 0.000 -0.0009(5) 0.000
    K1 0.0137(6) 0.0100(7) 0.0118(6) 0.000 -0.0001(5) 0.000
    K2 0.0101(7) 0.0186(8) 0.0138(6) 0.000 -0.0021(5) 0.000
    K3 0.0126(6) 0.0136(7) 0.0165(6) 0.000 -0.0002(5) 0.000
    O1 0.007(2) 0.031(3) 0.012(2) 0.000 -0.0023(16) 0.000
    O2 0.0176(16) 0.0087(15) 0.0105(14) -0.0023(12) 0.0007(12) -0.0019(11)
    O3 0.0087(19) 0.015(2) 0.0110(19) 0.000 -0.0010(16) 0.000
    O4 0.0152(15) 0.0081(15) 0.0152(14) -0.0033(12) -0.0016(12) -0.0018(12)
    O5 0.010(2) 0.021(3) 0.018(2) 0.000 0.0017(16) 0.000
    O6 0.013(2) 0.014(2) 0.0076(19) 0.000 0.0012(16) 0.000
_geom_special_details
;
All e.s.d.'s (except the e.s.d. in the dihedral angle between two l.s. planes)
are estimated using the full covariance matrix. The cell e.s.d.'s are taken
into account individually in the estimation of e.s.d.'s in distances, angles
and torsion angles; correlations between e.s.d.'s in cell parameters are only
used when they are defined by crystal symmetry. An approximate (isotropic)
treatment of cell e.s.d.'s is used for estimating e.s.d.'s involving l.s.
planes.
;
loop_
    _geom_bond_atom_site_label_1
    _geom_bond_atom_site_label_2
    _geom_bond_site_symmetry_2
    _geom_bond_distance
    _geom_bond_publ_flag
    Gd1 O4 1_455 2.287(3) ?
    Gd1 O4 4_465 2.287(3) ?
    Gd1 O2 3_666 2.390(3) ?
    Gd1 O2 2_646 2.390(3) ?
    Gd1 O1 1_455 2.434(4) ?
    Gd1 O6 1_554 2.444(4) ?
    Gd1 O3 1_455 2.517(4) ?
    P1 O1 . 1.535(4) ?
    P1 O3 . 1.538(4) ?
    P1 O2 . 1.541(3) ?
    P1 O2 4_565 1.541(3) ?
    P2 O5 . 1.515(4) ?
    P2 O6 . 1.547(4) ?
    P2 O4 3_656 1.545(3) ?
    P2 O4 2_656 1.545(3) ?
    K1 O5 3_666 2.687(5) ?
    K1 O2 2_656 2.776(3) ?
    K1 O2 3_666 2.776(3) ?
    K1 O4 2_655 2.803(3) ?
    K1 O4 3_665 2.803(3) ?
    K1 O6 1_554 2.8215(7) ?
    K1 O6 1_564 2.8215(7) ?
    K1 O4 4_465 3.030(3) ?
    K1 O4 1_465 3.030(3) ?
    K1 O6 3_566 3.132(4) ?
    K2 O6 1_554 2.700(4) ?
    K2 O3 . 2.702(4) ?
    K2 O5 1_554 2.812(4) ?
    K2 O2 2_646 2.872(3) ?
    K2 O2 3_666 2.872(3) ?
    K2 O5 3_656 2.9761(15) ?
    K2 O5 3_666 2.9761(16) ?
    K2 O4 4_565 2.999(3) ?
    K2 O4 . 2.999(3) ?
    K3 O1 1_455 2.621(4) ?
    K3 O3 3_656 2.8785(11) ?
    K3 O3 3_666 2.8785(11) ?
    K3 O2 2_646 2.945(3) ?
    K3 O2 3_666 2.945(3) ?
    K3 O5 . 2.949(4) ?
    K3 O3 . 3.067(4) ?
    K3 O4 2_656 3.092(3) ?
    K3 O4 3_656 3.092(3) ?
    K3 O2 . 3.227(3) ?
    K3 O2 4_565 3.227(3) ?
loop_
    _geom_angle_atom_site_label_1
    _geom_angle_atom_site_label_2
    _geom_angle_atom_site_label_3
    _geom_angle_site_symmetry_1
    _geom_angle_site_symmetry_3
    _geom_angle
    _geom_angle_publ_flag
    O4 Gd1 O4 1_455 4_465 85.75(15) ?
    O4 Gd1 O2 1_455 3_666 157.36(10) ?
    O4 Gd1 O2 4_465 3_666 92.20(11) ?
    O4 Gd1 O2 1_455 2_646 92.20(11) ?
    O4 Gd1 O2 4_465 2_646 157.36(10) ?
    O2 Gd1 O2 3_666 2_646 81.09(14) ?
    O4 Gd1 O1 1_455 1_455 122.12(9) ?
    O4 Gd1 O1 4_465 1_455 122.12(9) ?
    O2 Gd1 O1 3_666 1_455 77.78(10) ?
    O2 Gd1 O1 2_646 1_455 77.78(10) ?
    O4 Gd1 O6 1_455 1_554 79.20(10) ?
    O4 Gd1 O6 4_465 1_554 79.20(10) ?
    O2 Gd1 O6 3_666 1_554 78.27(10) ?
    O2 Gd1 O6 2_646 1_554 78.27(10) ?
    O1 Gd1 O6 1_455 1_554 148.30(14) ?
    O4 Gd1 O3 1_455 1_455 80.43(10) ?
    O4 Gd1 O3 4_465 1_455 80.43(10) ?
    O2 Gd1 O3 3_666 1_455 121.51(9) ?
    O2 Gd1 O3 2_646 1_455 121.51(9) ?
    O1 Gd1 O3 1_455 1_455 59.63(13) ?
    O6 Gd1 O3 1_554 1_455 152.07(14) ?
    O1 P1 O3 . . 106.5(2) ?
    O1 P1 O2 . . 109.94(15) ?
    O3 P1 O2 . . 110.60(15) ?
    O1 P1 O2 . 4_565 109.94(15) ?
    O3 P1 O2 . 4_565 110.60(15) ?
    O2 P1 O2 . 4_565 109.2(2) ?
    O5 P2 O6 . . 110.7(2) ?
    O5 P2 O4 . 3_656 109.50(16) ?
    O6 P2 O4 . 3_656 109.28(15) ?
    O5 P2 O4 . 2_656 109.50(16) ?
    O6 P2 O4 . 2_656 109.28(15) ?
    O4 P2 O4 3_656 2_656 108.5(2) ?
    O5 K1 O2 3_666 2_656 81.16(11) ?
    O5 K1 O2 3_666 3_666 81.16(11) ?
    O2 K1 O2 2_656 3_666 53.82(12) ?
    O5 K1 O4 3_666 2_655 100.61(10) ?
    O2 K1 O4 2_656 2_655 172.75(9) ?
    O2 K1 O4 3_666 2_655 119.30(8) ?
    O5 K1 O4 3_666 3_665 100.61(10) ?
    O2 K1 O4 2_656 3_665 119.30(8) ?
    O2 K1 O4 3_666 3_665 172.75(9) ?
    O4 K1 O4 2_655 3_665 67.45(12) ?
    O5 K1 O6 3_666 1_554 94.64(9) ?
    O2 K1 O6 2_656 1_554 119.72(11) ?
    O2 K1 O6 3_666 1_554 66.06(10) ?
    O4 K1 O6 2_655 1_554 53.27(10) ?
    O4 K1 O6 3_665 1_554 120.53(11) ?
    O5 K1 O6 3_666 1_564 94.64(9) ?
    O2 K1 O6 2_656 1_564 66.06(10) ?
    O2 K1 O6 3_666 1_564 119.72(11) ?
    O4 K1 O6 2_655 1_564 120.53(11) ?
    O4 K1 O6 3_665 1_564 53.27(10) ?
    O6 K1 O6 1_554 1_564 169.79(18) ?
    O5 K1 O4 3_666 4_465 148.85(8) ?
    O2 K1 O4 2_656 4_465 92.65(9) ?
    O2 K1 O4 3_666 4_465 70.83(9) ?
    O4 K1 O4 2_655 4_465 82.21(9) ?
    O4 K1 O4 3_665 4_465 108.90(7) ?
    O6 K1 O4 1_554 4_465 61.97(10) ?
    O6 K1 O4 1_564 4_465 110.76(11) ?
    O5 K1 O4 3_666 1_465 148.85(8) ?
    O2 K1 O4 2_656 1_465 70.83(9) ?
    O2 K1 O4 3_666 1_465 92.65(9) ?
    O4 K1 O4 2_655 1_465 108.90(7) ?
    O4 K1 O4 3_665 1_465 82.21(9) ?
    O6 K1 O4 1_554 1_465 110.76(11) ?
    O6 K1 O4 1_564 1_465 61.97(10) ?
    O4 K1 O4 4_465 1_465 48.89(11) ?
    O5 K1 O6 3_666 3_566 156.91(13) ?
    O2 K1 O6 2_656 3_566 119.07(9) ?
    O2 K1 O6 3_666 3_566 119.07(9) ?
    O4 K1 O6 2_655 3_566 60.83(9) ?
    O4 K1 O6 3_665 3_566 60.83(9) ?
    O6 K1 O6 1_554 3_566 84.90(9) ?
    O6 K1 O6 1_564 3_566 84.90(9) ?
    O4 K1 O6 4_465 3_566 48.27(9) ?
    O4 K1 O6 1_465 3_566 48.27(9) ?
    O6 K2 O3 1_554 . 150.53(13) ?
    O6 K2 O5 1_554 1_554 54.35(12) ?
    O3 K2 O5 . 1_554 155.12(13) ?
    O6 K2 O2 1_554 2_646 66.32(9) ?
    O3 K2 O2 . 2_646 89.20(10) ?
    O5 K2 O2 1_554 2_646 111.49(10) ?
    O6 K2 O2 1_554 3_666 66.32(9) ?
    O3 K2 O2 . 3_666 89.20(10) ?
    O5 K2 O2 1_554 3_666 111.49(10) ?
    O2 K2 O2 2_646 3_666 65.51(12) ?
    O6 K2 O5 1_554 3_656 90.93(9) ?
    O3 K2 O5 . 3_656 98.48(9) ?
    O5 K2 O5 1_554 3_656 75.07(9) ?
    O2 K2 O5 2_646 3_656 74.84(10) ?
    O2 K2 O5 3_666 3_656 139.49(10) ?
    O6 K2 O5 1_554 3_666 90.93(9) ?
    O3 K2 O5 . 3_666 98.48(9) ?
    O5 K2 O5 1_554 3_666 75.07(9) ?
    O2 K2 O5 2_646 3_666 139.49(10) ?
    O2 K2 O5 3_666 3_666 74.84(10) ?
    O5 K2 O5 3_656 3_666 141.57(16) ?
    O6 K2 O4 1_554 4_565 136.55(9) ?
    O3 K2 O4 . 4_565 65.80(10) ?
    O5 K2 O4 1_554 4_565 93.23(10) ?
    O2 K2 O4 2_646 4_565 154.93(10) ?
    O2 K2 O4 3_666 4_565 110.14(8) ?
    O5 K2 O4 3_656 4_565 109.26(11) ?
    O5 K2 O4 3_666 4_565 49.45(10) ?
    O6 K2 O4 1_554 . 136.55(9) ?
    O3 K2 O4 . . 65.80(9) ?
    O5 K2 O4 1_554 . 93.23(10) ?
    O2 K2 O4 2_646 . 110.14(8) ?
    O2 K2 O4 3_666 . 154.93(10) ?
    O5 K2 O4 3_656 . 49.45(10) ?
    O5 K2 O4 3_666 . 109.26(11) ?
    O4 K2 O4 4_565 . 62.52(12) ?
    O1 K3 O3 1_455 3_656 77.59(8) ?
    O1 K3 O3 1_455 3_666 77.59(8) ?
    O3 K3 O3 3_656 3_666 155.01(17) ?
    O1 K3 O2 1_455 2_646 65.64(10) ?
    O3 K3 O2 3_656 2_646 51.52(10) ?
    O3 K3 O2 3_666 2_646 114.09(11) ?
    O1 K3 O2 1_455 3_666 65.64(10) ?
    O3 K3 O2 3_656 3_666 114.09(11) ?
    O3 K3 O2 3_666 3_666 51.52(10) ?
    O2 K3 O2 2_646 3_666 63.70(12) ?
    O1 K3 O5 1_455 . 108.39(13) ?
    O3 K3 O5 3_656 . 95.24(9) ?
    O3 K3 O5 3_666 . 95.24(9) ?
    O2 K3 O5 2_646 . 146.60(6) ?
    O2 K3 O5 3_666 . 146.60(6) ?
    O1 K3 O3 1_455 . 140.64(13) ?
    O3 K3 O3 3_656 . 98.65(8) ?
    O3 K3 O3 3_666 . 98.65(8) ?
    O2 K3 O3 2_646 . 81.26(9) ?
    O2 K3 O3 3_666 . 81.26(9) ?
    O5 K3 O3 . . 110.96(12) ?
    O1 K3 O4 1_455 2_656 66.82(11) ?
    O3 K3 O4 3_656 2_656 109.38(10) ?
    O3 K3 O4 3_666 2_656 62.60(10) ?
    O2 K3 O4 2_646 2_656 131.63(9) ?
    O2 K3 O4 3_666 2_656 103.66(8) ?
    O5 K3 O4 . 2_656 48.81(9) ?
    O3 K3 O4 . 2_656 145.84(9) ?
    O1 K3 O4 1_455 3_656 66.82(11) ?
    O3 K3 O4 3_656 3_656 62.60(10) ?
    O3 K3 O4 3_666 3_656 109.38(10) ?
    O2 K3 O4 2_646 3_656 103.66(8) ?
    O2 K3 O4 3_666 3_656 131.63(9) ?
    O5 K3 O4 . 3_656 48.81(9) ?
    O3 K3 O4 . 3_656 145.84(9) ?
    O4 K3 O4 2_656 3_656 47.86(11) ?
    O1 K3 O2 1_455 . 156.87(6) ?
    O3 K3 O2 3_656 . 125.38(10) ?
    O3 K3 O2 3_666 . 79.56(10) ?
    O2 K3 O2 2_646 . 128.60(6) ?
    O2 K3 O2 3_666 . 102.30(8) ?
    O5 K3 O2 . . 70.11(10) ?
    O3 K3 O2 . . 47.34(8) ?
    O4 K3 O2 2_656 . 99.24(8) ?
    O4 K3 O2 3_656 . 118.45(9) ?
    P2 K3 O2 . . 95.98(7) ?
    O1 K3 O2 1_455 4_565 156.87(6) ?
    O3 K3 O2 3_656 4_565 79.56(10) ?
    O3 K3 O2 3_666 4_565 125.38(10) ?
    O2 K3 O2 2_646 4_565 102.30(8) ?
    O2 K3 O2 3_666 4_565 128.60(6) ?
    O5 K3 O2 . 4_565 70.11(10) ?
    O3 K3 O2 . 4_565 47.34(8) ?
    O4 K3 O2 2_656 4_565 118.45(9) ?
    O4 K3 O2 3_656 4_565 99.24(8) ?
    P2 K3 O2 . 4_565 95.98(7) ?
    O2 K3 O2 . 4_565 45.82(11) ?
    P1 O1 Gd1 . 1_655 98.6(2) ?
    P1 O1 K3 . 1_655 162.0(3) ?
    Gd1 O1 K3 1_655 1_655 99.39(14) ?
    P1 O2 Gd1 . 3_666 116.36(16) ?
    P1 O2 K1 . 3_666 93.68(14) ?
    Gd1 O2 K1 3_666 3_666 92.46(10) ?
    P1 O2 K2 . 3_666 151.02(17) ?
    Gd1 O2 K2 3_666 3_666 92.56(9) ?
    K1 O2 K2 3_666 3_666 82.58(8) ?
    P1 O2 K3 . 3_666 95.46(13) ?
    Gd1 O2 K3 3_666 3_666 92.00(9) ?
    K1 O2 K3 3_666 3_666 166.79(12) ?
    K2 O2 K3 3_666 3_666 84.80(9) ?
    P1 O2 K3 . . 79.54(13) ?
    Gd1 O2 K3 3_666 . 162.12(12) ?
    K1 O2 K3 3_666 . 94.66(9) ?
    K2 O2 K3 3_666 . 72.18(7) ?
    K3 O2 K3 3_666 . 77.70(8) ?
    P1 O3 Gd1 . 1_655 95.21(19) ?
    P1 O3 K2 . . 170.6(2) ?
    Gd1 O3 K2 1_655 . 94.17(13) ?
    P1 O3 K3 . 3_656 98.18(9) ?
    Gd1 O3 K3 1_655 3_656 98.59(8) ?
    K2 O3 K3 . 3_656 80.39(9) ?
    P1 O3 K3 . 3_666 98.18(9) ?
    Gd1 O3 K3 1_655 3_666 98.59(8) ?
    K2 O3 K3 . 3_666 80.39(9) ?
    K3 O3 K3 3_656 3_666 155.01(17) ?
    P1 O3 K3 . . 85.20(16) ?
    Gd1 O3 K3 1_655 . 179.59(17) ?
    K2 O3 K3 . . 85.42(12) ?
    K3 O3 K3 3_656 . 81.34(8) ?
    K3 O3 K3 3_666 . 81.34(8) ?
    P2 O4 Gd1 3_656 1_655 168.2(2) ?
    P2 O4 K1 3_656 3_665 91.81(14) ?
    Gd1 O4 K1 1_655 3_665 96.97(10) ?
    P2 O4 K2 3_656 . 98.57(15) ?
    Gd1 O4 K2 1_655 . 91.67(10) ?
    K1 O4 K2 3_665 . 71.34(8) ?
    P2 O4 K1 3_656 1_645 82.80(13) ?
    Gd1 O4 K1 1_655 1_645 88.25(10) ?
    K1 O4 K1 3_665 1_645 97.79(9) ?
    K2 O4 K1 . 1_645 169.05(11) ?
    P2 O4 K3 3_656 3_656 79.62(13) ?
    Gd1 O4 K3 1_655 3_656 98.11(10) ?
    K1 O4 K3 3_665 3_656 141.08(12) ?
    K2 O4 K3 . 3_656 72.55(7) ?
    K1 O4 K3 1_645 3_656 118.30(10) ?
    P2 O5 K1 . 3_666 171.6(3) ?
    P2 O5 K2 . 1_556 95.6(2) ?
    K1 O5 K2 3_666 1_556 76.00(12) ?
    P2 O5 K3 . . 85.06(19) ?
    K1 O5 K3 3_666 . 103.34(14) ?
    K2 O5 K3 1_556 . 179.34(17) ?
    P2 O5 K2 . 3_656 100.29(10) ?
    K1 O5 K2 3_666 3_656 82.16(9) ?
    K2 O5 K2 1_556 3_656 104.93(9) ?
    K3 O5 K2 . 3_656 74.93(9) ?
    P2 O5 K2 . 3_666 100.29(10) ?
    K1 O5 K2 3_666 3_666 82.16(9) ?
    K2 O5 K2 1_556 3_666 104.93(9) ?
    K3 O5 K2 . 3_666 74.93(9) ?
    K2 O5 K2 3_656 3_666 141.57(16) ?
    P2 O6 Gd1 . 1_556 165.0(3) ?
    P2 O6 K2 . 1_556 99.3(2) ?
    Gd1 O6 K2 1_556 1_556 95.71(14) ?
    P2 O6 K1 . 1_556 91.08(8) ?
    Gd1 O6 K1 1_556 1_556 90.24(8) ?
    K2 O6 K1 1_556 1_556 84.90(9) ?
    P2 O6 K1 . 1_546 91.08(8) ?
    Gd1 O6 K1 1_556 1_546 90.24(8) ?
    K2 O6 K1 1_556 1_546 84.90(9) ?
    K1 O6 K1 1_556 1_546 169.79(18) ?
    P2 O6 K1 . 3_566 79.26(17) ?
    Gd1 O6 K1 1_556 3_566 85.73(12) ?
    K2 O6 K1 1_556 3_566 178.56(15) ?
    K1 O6 K1 1_556 3_566 95.10(9) ?
    K1 O6 K1 1_546 3_566 95.10(9) ?
data_global
_journal_date_recd_electronic     2010-07-09
_journal_date_accepted     2010-08-03
_journal_name_full     'Acta Crystallographica, Section E'
_journal_year     2010
_journal_volume     66
_journal_issue      9
_journal_page_first     i64
_journal_page_last     i64
_journal_paper_category     QI
_journal_coeditor_code     WM2378
_publ_contact_author_name     'Dan Zhao'
_publ_contact_author_address
;
Department of Physics and Chemistry, Henan Polytechnic University, Jiaozuo,
 Henan 454000, People's Republic of China
;
_publ_contact_author_email     'iamzd@hpu.edu.cn'
_publ_contact_author_fax     ?
_publ_contact_author_phone     ?
_publ_section_title
;
K~3~Gd(PO~4~)~2~
;
loop_
    _publ_author_name
    _publ_author_footnote
    _publ_author_address
    'Zhao, Dan' .
;
Department of Physics and Chemistry, Henan Polytechnic University, Jiaozuo,
Henan 454000, People's Republic of China
;
    'Li, Fei Fei' .
;
Department of Physics and Chemistry, Henan Polytechnic University, Jiaozuo,
Henan 454000, People's Republic of China
;
