# Supplementary material for: K3Gd(PO4)2
Source: Acta Crystallogr Sect E Struct Rep Online. 2010 Aug 11;66(Pt 9):i64. doi: 10.1107/S160053681003103X (PMC3008008; doi:10.1107/S160053681003103X)
Supplement: Supplementary file 2 [file e-66-00i64-Isup2.hkl]

# 
# h,k,l, Fc-squared, Fo-squared, sigma(Fo-squared) and status flag 
# 
data_I
_shelx_title ' a in  P21/m' 
_shelx_refln_list_code          4 
_shelx_F_calc_maximum      235.13 
_exptl_crystal_F_000       430.00 
_reflns_d_resolution_high  0.7704 
 
loop_ 
 _symmetry_equiv_pos_as_xyz 
 'x, y, z' 
 '-x, y+1/2, -z' 
 '-x, -y, -z' 
 'x, -y-1/2, z' 
 
_cell_length_a     7.4153 
_cell_length_b     5.6206 
_cell_length_c     9.4450 
_cell_angle_alpha  90.000 
_cell_angle_beta   90.723 
_cell_angle_gamma  90.000 
 
_shelx_F_squared_multiplier     1.000 
 
loop_ 
 _refln_index_h 
 _refln_index_k 
 _refln_index_l 
 _refln_F_squared_calc 
 _refln_F_squared_meas 
 _refln_F_squared_sigma 
 _refln_observed_status 
   1   0   0    12446.49    12695.47    299.01 o 
   2   0   0     1574.88     1574.39     50.01 o 
   3   0   0     1012.69      973.34     39.49 o 
   4   0   0    17260.82    17114.12    438.38 o 
   5   0   0    15076.22    14896.59    464.51 o 
   6   0   0     9340.21     8811.36    336.38 o 
   7   0   0      683.30      579.39     66.60 o 
   8   0   0     4541.75     4420.21    279.86 o 
   9   0   0     2040.29     2103.46    214.14 o 
   1   1   0       13.98       19.15      2.12 o 
   2   1   0     1031.43     1006.62     24.72 o 
   3   1   0     2972.48     3235.41     66.23 o 
   4   1   0     1096.29     1032.63     31.44 o 
   5   1   0       87.34       75.99      9.65 o 
   6   1   0      554.12      526.21     25.77 o 
   7   1   0        6.59        6.47      4.79 o 
   8   1   0      404.03      364.16     25.01 o 
   9   1   0     2346.13     2200.80    166.09 o 
   0   2   0    55285.89    51074.96   2139.49 o 
   1   2   0     4602.55     4575.61    126.47 o 
   2   2   0     8532.87     8661.22    200.82 o 
   3   2   0     4647.34     5014.95     96.42 o 
   4   2   0    12649.59    13095.63    289.44 o 
   5   2   0    11531.25    11322.82    299.69 o 
   6   2   0     8287.96     7428.45    609.69 o 
   7   2   0      249.30      228.18     24.45 o 
   8   2   0     2658.77     2247.21    155.88 o 
   9   2   0     2163.18     2169.00    268.45 o 
   1   3   0       19.93       20.97      5.25 o 
   2   3   0      968.00      936.80     30.50 o 
   3   3   0      730.02      668.94     24.46 o 
   4   3   0     1016.67     1066.77     39.99 o 
   5   3   0      451.41      478.93     35.53 o 
   6   3   0      604.94      583.30     39.70 o 
   7   3   0       53.05       42.48     15.68 o 
   8   3   0      180.26      137.39     30.27 o 
   0   4   0    41676.77    41424.62   1346.28 o 
   1   4   0     4994.63     4909.65    154.22 o 
   2   4   0     1469.84     1416.29     48.02 o 
   3   4   0     1102.77     1143.82     49.72 o 
   4   4   0     8436.34     9251.09    329.02 o 
   5   4   0     8432.29     8984.88    451.57 o 
   6   4   0     5484.65     5654.39    391.05 o 
   7   4   0      398.71      397.93     49.79 o 
   8   4   0     2851.07     2927.05    235.15 o 
   1   5   0        0.65        6.14      4.87 o 
   2   5   0      126.41      135.73     29.48 o 
   3   5   0      928.75      990.60     68.42 o 
   4   5   0      495.93      551.79     52.87 o 
   5   5   0        2.73       12.59     11.76 o 
   6   5   0      162.14      106.28     29.21 o 
   7   5   0        3.78       15.26     12.23 o 
   1   6   0     2270.40     2385.91     87.64 o 
   2   6   0     1683.03     1880.09    137.80 o 
   3   6   0     1291.10     1392.64    108.62 o 
   4   6   0     4434.96     5217.35    356.02 o 
   5   6   0     4732.93     5444.58    313.84 o 
   1   7   0        4.61       35.89     25.18 o 
   2   7   0      264.00      264.71     44.94 o 
  -9   0   1        3.27       16.66     15.46 o 
  -8   0   1        4.35       15.03     13.87 o 
  -7   0   1        2.18        8.25      7.35 o 
  -6   0   1       42.75       40.14      9.76 o 
  -5   0   1      128.82      118.68     16.65 o 
  -4   0   1        5.53       17.26      8.90 o 
  -3   0   1    14814.28    15166.49    366.37 o 
  -2   0   1        3.14       12.54      5.71 o 
  -1   0   1      678.30      751.72     23.39 o 
   0   0   1      447.86      423.69     14.81 o 
   1   0   1      978.76      967.69     29.51 o 
   2   0   1     4068.66     4007.54    106.90 o 
   3   0   1     5156.77     4963.42    135.35 o 
   4   0   1      218.94      243.53     20.64 o 
   5   0   1     2220.44     2164.96     87.79 o 
   6   0   1     3077.82     3084.43    136.66 o 
   7   0   1     1880.45     1845.64    107.21 o 
   8   0   1     1304.22     1318.59     88.22 o 
   9   0   1       27.13       37.33     17.95 o 
  -9   1   1     1811.41     1840.87    114.44 o 
  -8   1   1     3436.36     3227.85    176.29 o 
  -7   1   1     4705.24     4408.78    189.72 o 
  -6   1   1     9837.94     8927.96    239.71 o 
  -5   1   1      331.67      290.95     15.74 o 
  -4   1   1    16155.61    15451.66    387.16 o 
  -3   1   1    12021.79    11884.95    205.26 o 
  -2   1   1    16108.70    16049.81    299.77 o 
  -1   1   1     3738.78     3774.86     59.07 o 
   0   1   1     5907.95     5443.43    157.56 o 
   1   1   1    11643.46    11732.63    396.03 o 
   2   1   1    30893.77    29417.49    577.42 o 
   3   1   1     2811.42     2880.18     61.41 o 
   4   1   1     6100.82     6135.95    144.14 o 
   5   1   1     1972.01     1962.08     58.31 o 
   6   1   1     3859.98     3930.06    116.77 o 
   7   1   1     3747.24     3775.66    139.99 o 
   8   1   1     4254.10     3979.16    214.67 o 
   9   1   1      123.09       98.79     23.20 o 
  -9   2   1        6.27        5.28      8.97 o 
  -8   2   1      215.33      173.92     18.13 o 
  -7   2   1       68.02       55.49     10.28 o 
  -6   2   1      459.60      421.30     27.36 o 
  -5   2   1      556.28      557.31     24.04 o 
  -4   2   1      182.64      174.81     11.00 o 
  -3   2   1     2559.44     2560.43     45.87 o 
  -2   2   1      182.24      175.72     10.43 o 
  -1   2   1     1496.88     1653.46     31.59 o 
   0   2   1      285.78      294.19     12.23 o 
   1   2   1     1030.80     1054.32     31.99 o 
   2   2   1     9456.96     9541.37    210.76 o 
   3   2   1     6603.46     6719.44    138.74 o 
   4   2   1      547.64      559.74     23.18 o 
   5   2   1       55.48       65.09      9.03 o 
   6   2   1     3263.26     3239.71    136.31 o 
   7   2   1     4158.08     3887.83    230.30 o 
   8   2   1     1749.21     1643.71    132.85 o 
   9   2   1       12.56       21.08     12.08 o 
  -8   3   1     3295.49     3241.03    308.87 o 
  -7   3   1     3985.12     3777.88    262.49 o 
  -6   3   1     7090.45     7328.26    299.16 o 
  -5   3   1      391.37      407.87     31.30 o 
  -4   3   1    10468.35    11349.30    350.03 o 
  -3   3   1     6634.34     6732.85    255.91 o 
  -2   3   1     9233.34     9796.66    251.36 o 
  -1   3   1     5281.75     5519.94    138.36 o 
   0   3   1     6922.25     7207.94    315.86 o 
   1   3   1     6314.53     6498.71    119.29 o 
   2   3   1    14708.73    14370.29    339.02 o 
   3   3   1     1852.71     1793.40     51.37 o 
   4   3   1     4783.02     4811.72    135.32 o 
   5   3   1     1749.84     1916.39     68.99 o 
   6   3   1     3177.53     3056.45    201.57 o 
   7   3   1     3500.95     3343.39    297.21 o 
   8   3   1     3737.18     3647.47    382.43 o 
  -8   4   1        1.05       12.84      8.46 o 
  -7   4   1        4.81       11.06      9.39 o 
  -6   4   1        0.46        9.26      7.86 o 
  -5   4   1       18.26       14.15      7.38 o 
  -4   4   1       12.72       16.46      7.88 o 
  -3   4   1     3579.59     3915.06    178.56 o 
  -2   4   1        5.07        8.25      6.98 o 
  -1   4   1      231.08      247.26     14.21 o 
   0   4   1      181.43      173.02     13.55 o 
   1   4   1      365.55      367.79     16.44 o 
   2   4   1     1967.31     1925.67     61.57 o 
   3   4   1     2125.29     2005.36     65.74 o 
   4   4   1       25.42       15.81      7.67 o 
   5   4   1      956.24      960.00     92.97 o 
   6   4   1     1839.43     1785.02    221.52 o 
   7   4   1     1419.78     1309.74    108.00 o 
   8   4   1      922.69      727.15    124.09 o 
  -6   5   1     4688.81     5079.63    360.97 o 
  -5   5   1      290.21      326.70     50.64 o 
  -4   5   1     6433.99     7390.74    293.01 o 
  -3   5   1     6220.19     7150.69    362.27 o 
  -2   5   1     6143.55     6605.80    337.78 o 
  -1   5   1     1373.91     1463.35     49.72 o 
   0   5   1     1551.62     1675.33     61.39 o 
   1   5   1     4255.19     4314.11    124.85 o 
   2   5   1    12160.55    12445.89    636.48 o 
   3   5   1     1795.05     1912.69    116.17 o 
   4   5   1     2405.98     2577.12    127.36 o 
   5   5   1     1132.09     1253.86     70.81 o 
   6   5   1     2086.16     2263.02    213.11 o 
  -5   6   1       61.94       70.73     22.00 o 
  -4   6   1       55.54       46.08     18.98 o 
  -3   6   1      707.26      748.20     91.26 o 
  -2   6   1        0.82        7.36      9.34 o 
  -1   6   1      190.51      170.06     21.92 o 
   0   6   1       83.57       78.25     15.10 o 
   1   6   1      213.47      203.06     33.17 o 
   2   6   1     1837.81     2009.40    147.36 o 
   3   6   1     1404.57     1515.58    118.98 o 
   4   6   1       79.84       35.76     16.83 o 
   5   6   1      141.05       99.27     28.69 o 
  -2   7   1     2763.09     3065.94    260.25 o 
  -1   7   1     1986.81     2042.41    180.42 o 
   0   7   1     2133.19     2254.68    191.17 o 
   1   7   1     1901.57     2030.95    243.35 o 
   2   7   1     4137.62     4684.20    259.94 o 
  -9   0   2     1626.32     1538.59    140.72 o 
  -8   0   2     5135.99     4765.31    440.55 o 
  -7   0   2     3866.64     3483.47    224.82 o 
  -6   0   2     3282.85     3004.25    305.96 o 
  -5   0   2     3725.67     3463.64    318.92 o 
  -4   0   2     3518.82     3265.26    212.84 o 
  -3   0   2     3277.93     3237.46    267.28 o 
  -2   0   2    30659.60    32214.54   1637.67 o 
  -1   0   2     9095.74     9973.22    306.18 o 
   0   0   2     3570.77     3628.86     76.53 o 
   1   0   2     2155.28     2020.54     85.00 o 
   2   0   2     8714.78     8116.85    234.54 o 
   3   0   2     6194.59     5875.70    159.23 o 
   4   0   2    11027.75    10779.26    343.25 o 
   5   0   2       85.32      113.21     23.25 o 
   6   0   2     4699.98     4817.42    180.38 o 
   7   0   2     2796.79     2914.57    159.96 o 
   8   0   2     2843.28     3087.34    210.42 o 
   9   0   2      304.87      327.80     32.78 o 
  -9   1   2     2019.45     1962.56    121.07 o 
  -8   1   2       39.62       36.74      9.09 o 
  -7   1   2      290.65      247.14     21.47 o 
  -6   1   2      481.04      390.59     19.50 o 
  -5   1   2     1068.55      966.34     56.87 o 
  -4   1   2     3317.93     3105.44    203.30 o 
  -3   1   2     1951.43     1928.04     41.68 o 
  -2   1   2      335.14      337.19      9.13 o 
  -1   1   2     3828.04     3934.61     81.50 o 
   0   1   2     1596.44     1592.72     31.54 o 
   1   1   2     6560.86     6426.61    181.28 o 
   2   1   2     1452.41     1390.63     30.03 o 
   3   1   2      857.76      827.13     29.58 o 
   4   1   2     4412.55     4605.63    112.69 o 
   5   1   2     3249.73     3316.29    100.40 o 
   6   1   2      161.70      179.92     16.92 o 
   7   1   2     4359.99     4468.39    164.69 o 
   8   1   2     1151.20     1183.09     42.15 o 
   9   1   2     1786.16     1861.23    127.27 o 
  -9   2   2      761.24      652.52     61.29 o 
  -8   2   2     3244.87     2874.23    215.71 o 
  -7   2   2     3863.86     3634.04    263.45 o 
  -6   2   2     3456.79     3407.84    220.07 o 
  -5   2   2     3038.78     3025.50    108.04 o 
  -4   2   2     5206.51     5388.06    151.21 o 
  -3   2   2     7940.20     7952.65    327.71 o 
  -2   2   2    19264.77    18673.09    924.44 o 
  -1   2   2       75.12       52.72      5.43 o 
   0   2   2      475.62      430.95     22.71 o 
   1   2   2    10276.19    10661.42    277.50 o 
   2   2   2    18541.93    18856.04    454.49 o 
   3   2   2     4723.00     4537.57     87.88 o 
   4   2   2     5807.21     5875.56    139.55 o 
   5   2   2       81.72       82.98     10.09 o 
   6   2   2     3517.26     3382.26    203.39 o 
   7   2   2     1600.35     1615.85     88.87 o 
   8   2   2     2721.31     2581.09    236.21 o 
   9   2   2      980.64      967.47     80.36 o 
  -8   3   2        2.44       15.14      8.25 o 
  -7   3   2      126.48      147.42     20.92 o 
  -6   3   2      754.04      742.36     44.75 o 
  -5   3   2      647.32      664.26     37.78 o 
  -4   3   2     3581.92     3974.87    136.49 o 
  -3   3   2     2062.57     2212.48     94.32 o 
  -2   3   2      146.51      157.27     16.10 o 
  -1   3   2     2000.85     1945.80     79.39 o 
   0   3   2     1174.10     1210.75     57.83 o 
   1   3   2     3646.50     3701.12    111.18 o 
   2   3   2      601.42      576.75     26.28 o 
   3   3   2      859.77      875.07     25.89 o 
   4   3   2     4763.86     4754.94    160.01 o 
   5   3   2     3181.11     3167.40    107.94 o 
   6   3   2       74.72       78.79     21.21 o 
   7   3   2     2723.94     2762.99    226.88 o 
   8   3   2      965.97      916.64    121.05 o 
  -7   4   2     2789.05     3115.05    223.04 o 
  -6   4   2     2326.41     2470.48    147.30 o 
  -5   4   2     2370.82     2663.32    126.30 o 
  -4   4   2     2380.66     2567.82     99.47 o 
  -3   4   2     2369.73     2695.14    120.87 o 
  -2   4   2    12992.59    14301.14    395.17 o 
  -1   4   2     3768.34     4235.95    106.64 o 
   0   4   2     1921.39     1847.75     63.70 o 
   1   4   2     1875.90     1888.93     59.99 o 
   2   4   2     4923.13     5174.91    166.98 o 
   3   4   2     4107.93     4134.07    110.70 o 
   4   4   2     5345.92     5203.10    160.59 o 
   5   4   2       18.89       30.27     15.49 o 
   6   4   2     2791.77     2854.22    245.58 o 
   7   4   2     1867.69     1762.87    148.06 o 
  -6   5   2       49.16       46.45     17.49 o 
  -5   5   2      670.24      699.42     61.32 o 
  -4   5   2     1213.98     1418.69    100.78 o 
  -3   5   2      399.54      441.93     45.57 o 
  -2   5   2       19.79       27.47     18.51 o 
  -1   5   2     1616.77     1729.00     58.62 o 
   0   5   2      751.37      769.17     39.16 o 
   1   5   2     2627.60     2497.46    106.97 o 
   2   5   2     1054.24     1008.65     81.17 o 
   3   5   2      532.42      566.16     37.36 o 
   4   5   2     1419.45     1590.87     85.14 o 
   5   5   2     1371.06     1390.13     98.09 o 
   6   5   2      298.94      242.90     44.95 o 
  -5   6   2     1453.52     1602.61    116.31 o 
  -4   6   2     1942.47     2153.14    177.60 o 
  -3   6   2     2331.88     2758.98    205.71 o 
  -2   6   2     6642.67     7448.26    369.80 o 
  -1   6   2      911.51      875.60     48.88 o 
   0   6   2      694.50      711.58     44.94 o 
   1   6   2     2177.66     2192.49    192.37 o 
   2   6   2     4276.45     4650.57    248.78 o 
   3   6   2     2420.63     2794.72    200.82 o 
   4   6   2     2355.97     2735.53    201.19 o 
   5   6   2       14.68       19.88     15.22 o 
  -2   7   2       20.38       15.53     23.38 o 
  -1   7   2      616.73      607.21     63.68 o 
   0   7   2      470.64      413.96     47.15 o 
   1   7   2     1127.41     1212.91    152.06 o 
   2   7   2      224.39      216.90     41.23 o 
  -9   0   3        3.93        9.20     13.27 o 
  -8   0   3      271.06      256.88     38.53 o 
  -7   0   3     2867.82     2621.44    241.69 o 
  -6   0   3      176.58      145.55     16.50 o 
  -5   0   3     1851.53     1777.81    141.40 o 
  -4   0   3       30.31       38.49      7.76 o 
  -3   0   3     3986.29     4007.86    128.47 o 
  -2   0   3     7212.70     7321.42    149.48 o 
  -1   0   3     5984.25     6005.71    124.23 o 
   0   0   3     1357.79     1275.25     36.18 o 
   1   0   3     6785.91     6446.15    170.63 o 
   2   0   3      967.45     1004.59     43.74 o 
   3   0   3    16912.67    15978.67    390.47 o 
   4   0   3    11067.04    10976.66    350.22 o 
   5   0   3     7295.18     6995.37    274.38 o 
   6   0   3      533.62      567.27     57.87 o 
   7   0   3      700.15      736.29     54.46 o 
   8   0   3     2108.53     2421.43    171.72 o 
   9   0   3     7474.32     8302.46    618.25 o 
  -9   1   3     3466.99     3375.47    191.06 o 
  -8   1   3     2590.88     2413.91    136.44 o 
  -7   1   3      329.86      291.52     25.79 o 
  -6   1   3     4797.48     4422.72    147.39 o 
  -5   1   3    10842.59    10755.85    283.21 o 
  -4   1   3     7070.80     7419.75    169.41 o 
  -3   1   3     2623.38     2788.04     66.31 o 
  -2   1   3     3099.53     3418.26     59.47 o 
  -1   1   3     3974.39     3929.48     70.11 o 
   0   1   3    34239.84    29315.94    975.50 o 
   1   1   3     3141.29     3174.39    107.46 o 
   2   1   3     2734.39     2674.32     64.66 o 
   3   1   3     1154.19     1094.26     32.15 o 
   4   1   3     4551.78     4383.22    108.88 o 
   5   1   3     8588.31     8678.96    237.34 o 
   6   1   3     2236.46     2279.86     71.90 o 
   7   1   3      274.51      276.43     24.87 o 
   8   1   3     1084.90     1158.84     79.76 o 
   9   1   3     1172.83     1184.25    116.29 o 
  -8   2   3      105.15       85.41     13.74 o 
  -7   2   3     4604.54     4355.40    306.89 o 
  -6   2   3     1532.61     1525.82     75.60 o 
  -5   2   3     1090.94     1127.81     51.41 o 
  -4   2   3     1246.23     1323.25     41.55 o 
  -3   2   3     1601.87     1583.23     44.66 o 
  -2   2   3     9891.05    10407.51    287.75 o 
  -1   2   3     7183.00     7239.78    117.74 o 
   0   2   3     1343.06     1321.30     48.03 o 
   1   2   3     9209.10     9334.49    188.02 o 
   2   2   3       19.71       37.06     10.75 o 
   3   2   3     7385.48     7162.98    169.34 o 
   4   2   3     3148.01     3060.36     79.60 o 
   5   2   3     6596.15     6709.72    223.15 o 
   6   2   3     2643.98     2846.37    130.50 o 
   7   2   3     1423.51     1443.36     81.77 o 
   8   2   3     1261.54     1223.09    122.99 o 
  -8   3   3     2259.52     1968.46    294.86 o 
  -7   3   3      208.49      210.74     22.51 o 
  -6   3   3     3647.94     3901.76    165.90 o 
  -5   3   3     8093.15     8984.27    257.39 o 
  -4   3   3     4421.67     4722.08    200.79 o 
  -3   3   3     1511.45     1548.80     71.17 o 
  -2   3   3     2811.26     2983.48     89.57 o 
  -1   3   3     4997.72     5090.79    120.06 o 
   0   3   3    19327.31    17714.97    383.29 o 
   1   3   3      980.09      943.28     36.68 o 
   2   3   3      967.36      934.77     41.24 o 
   3   3   3     1091.59     1091.85     43.00 o 
   4   3   3     3888.20     3815.82    115.76 o 
   5   3   3     6374.16     6392.65    193.57 o 
   6   3   3     1876.48     1854.52     81.52 o 
   7   3   3      155.58      125.26     27.91 o 
   8   3   3      730.03      635.76     66.42 o 
  -7   4   3     2077.75     2182.07    131.73 o 
  -6   4   3      219.22      234.32     23.37 o 
  -5   4   3     1076.66     1145.21     67.03 o 
  -4   4   3       17.93       38.85     14.63 o 
  -3   4   3     2107.67     2345.03    106.26 o 
  -2   4   3     3819.31     4244.23    124.95 o 
  -1   4   3     3064.03     3149.44     94.06 o 
   0   4   3     1088.68     1052.70     59.44 o 
   1   4   3     3380.09     3346.86    136.04 o 
   2   4   3       20.33       19.44      7.45 o 
   3   4   3     7229.65     7151.25    202.12 o 
   4   4   3     5314.84     5314.24    193.98 o 
   5   4   3     4135.27     4228.53    144.47 o 
   6   4   3      599.25      540.39     70.78 o 
   7   4   3      581.91      563.77     65.78 o 
  -6   5   3     2564.55     2947.93    181.39 o 
  -5   5   3     5259.65     6375.43    224.45 o 
  -4   5   3     3630.33     4169.96    181.62 o 
  -3   5   3     1289.98     1428.99     97.82 o 
  -2   5   3      553.47      565.32     37.15 o 
  -1   5   3     1243.51     1298.58     72.10 o 
   0   5   3    10735.15    10504.40    421.68 o 
   1   5   3     2248.08     2086.46     95.98 o 
   2   5   3      868.76      792.83     47.48 o 
   3   5   3      308.30      291.54     31.32 o 
   4   5   3     1842.02     1878.46    130.70 o 
   5   5   3     3891.42     4050.55    377.93 o 
   6   5   3     1013.35     1018.93    109.66 o 
  -4   6   3       80.39       56.89     23.12 o 
  -3   6   3      906.37      965.63    102.62 o 
  -2   6   3     2805.18     2637.45    183.45 o 
  -1   6   3     2044.31     1969.17    140.74 o 
   0   6   3      735.42      696.94     73.94 o 
   1   6   3     2362.83     2469.29    208.06 o 
   2   6   3       95.02       67.00     16.17 o 
   3   6   3     2892.07     3173.58    224.48 o 
   4   6   3     1930.02     2180.18    218.93 o 
  -1   7   3     1903.38     1847.22    166.06 o 
   0   7   3     5248.10     5108.70    273.21 o 
   1   7   3      346.39      319.29     41.88 o 
  -9   0   4     2219.44     2046.48    179.14 o 
  -8   0   4     1870.27     1763.74    183.26 o 
  -7   0   4     3709.19     3595.66    215.27 o 
  -6   0   4     3097.13     2901.73    113.89 o 
  -5   0   4      220.09      204.18     18.99 o 
  -4   0   4     3431.62     3527.37    124.20 o 
  -3   0   4     5187.60     5477.12    146.68 o 
  -2   0   4    10694.14    11040.89    222.28 o 
  -1   0   4    12050.11    12827.95    344.52 o 
   0   0   4      654.12      740.01     27.23 o 
   1   0   4       35.07       26.74     18.33 o 
   2   0   4     7739.50     7518.37    206.28 o 
   3   0   4     2726.76     2707.84    100.09 o 
   4   0   4      758.88      757.50     57.60 o 
   5   0   4      239.63      261.15     47.43 o 
   6   0   4      613.39      656.16     45.32 o 
   7   0   4      631.98      543.99     69.74 o 
   8   0   4       31.74       37.92     15.33 o 
   9   0   4      166.38      150.44     38.04 o 
  -9   1   4     1247.48     1108.88     86.92 o 
  -8   1   4      294.56      274.85     29.65 o 
  -7   1   4     1700.49     1624.21     77.62 o 
  -6   1   4     3883.93     3836.46    163.16 o 
  -5   1   4     5100.22     5259.22    208.82 o 
  -4   1   4      139.57      150.82     11.21 o 
  -3   1   4    12524.24    12971.82    253.17 o 
  -2   1   4     2734.84     2845.24     49.31 o 
  -1   1   4    14219.39    14217.90    200.28 o 
   0   1   4     3838.35     3995.40     71.46 o 
   1   1   4    11412.98    11721.69    222.60 o 
   2   1   4    11478.06    11441.78    245.14 o 
   3   1   4     9242.15     9064.83    245.06 o 
   4   1   4      523.30      510.99     27.23 o 
   5   1   4     9020.66     9007.38    245.89 o 
   6   1   4     6044.90     6428.75    229.25 o 
   7   1   4     6749.73     7082.34    260.37 o 
   8   1   4     2243.98     2480.92    154.14 o 
  -8   2   4     1845.62     1812.26    114.06 o 
  -7   2   4     4413.79     4266.23    188.65 o 
  -6   2   4     2820.30     2815.51    126.53 o 
  -5   2   4      340.10      358.35     23.60 o 
  -4   2   4     5149.59     5322.53    148.30 o 
  -3   2   4     4033.15     4168.13    101.48 o 
  -2   2   4     1742.09     1707.86     38.83 o 
  -1   2   4     3645.85     3482.11     58.84 o 
   0   2   4      590.32      593.24     21.03 o 
   1   2   4     4136.87     4121.68     84.51 o 
   2   2   4     5994.06     5855.91    168.11 o 
   3   2   4      291.01      292.20     23.44 o 
   4   2   4      254.50      243.78     14.55 o 
   5   2   4      245.84      217.22     26.52 o 
   6   2   4      314.08      290.37     32.94 o 
   7   2   4      595.92      553.07     44.52 o 
   8   2   4      341.68      342.55     49.86 o 
  -8   3   4      220.27      170.91     33.03 o 
  -7   3   4      934.00      949.35     46.67 o 
  -6   3   4     2675.80     2799.98    131.78 o 
  -5   3   4     4669.27     5051.75    212.24 o 
  -4   3   4      492.77      474.48     29.75 o 
  -3   3   4     7986.94     7998.12    319.91 o 
  -2   3   4     1478.93     1481.11     39.55 o 
  -1   3   4     8376.95     8362.60    224.26 o 
   0   3   4     2743.10     2705.09    104.68 o 
   1   3   4     6224.53     6113.51    144.02 o 
   2   3   4     7708.55     7538.81    244.25 o 
   3   3   4     8451.18     8816.92    262.17 o 
   4   3   4      802.22      761.47     35.77 o 
   5   3   4     5833.14     5917.14    248.30 o 
   6   3   4     3660.12     3916.85    138.76 o 
   7   3   4     5286.86     6120.80    578.67 o 
   8   3   4     2194.78     2246.99    298.06 o 
  -7   4   4     2583.74     2676.88    149.57 o 
  -6   4   4     1929.42     2136.68    127.05 o 
  -5   4   4      175.72      193.68     22.13 o 
  -4   4   4     2110.90     2251.40    105.89 o 
  -3   4   4     3020.16     3158.15    123.35 o 
  -2   4   4     3949.03     3897.67    145.76 o 
  -1   4   4     3651.14     3686.67    160.31 o 
   0   4   4       26.73       24.49      5.70 o 
   1   4   4      375.55      370.93     32.42 o 
   2   4   4     4037.11     3941.63    127.71 o 
   3   4   4      991.39      995.68     42.53 o 
   4   4   4      340.50      307.08     31.88 o 
   5   4   4      158.20      139.61     23.13 o 
   6   4   4      357.60      341.74     50.37 o 
   7   4   4      438.33      434.05     59.25 o 
  -6   5   4     2232.63     2693.83    168.87 o 
  -5   5   4     1839.81     2196.13    165.55 o 
  -4   5   4       56.96       52.89     13.62 o 
  -3   5   4     4704.42     4800.37    247.82 o 
  -2   5   4     1735.94     1746.98     91.06 o 
  -1   5   4     4753.34     4241.07    225.94 o 
   0   5   4     1745.75     1668.25     92.90 o 
   1   5   4     4099.62     3936.73    174.61 o 
   2   5   4     4535.29     4575.96    187.32 o 
   3   5   4     3382.77     3309.89    179.11 o 
   4   5   4      194.60      167.19     23.62 o 
   5   5   4     4480.58     4823.58    417.14 o 
   6   5   4     3771.28     4170.42    510.34 o 
  -4   6   4     1675.40     1778.33    132.47 o 
  -3   6   4     1738.03     1629.50    198.45 o 
  -2   6   4     1047.14      970.73     55.23 o 
  -1   6   4     1118.18      976.56     65.46 o 
   0   6   4      124.77       82.62     40.53 o 
   1   6   4      994.32      933.80     71.78 o 
   2   6   4     2183.65     2153.23    217.07 o 
   3   6   4      195.95      146.21     29.68 o 
   4   6   4      140.49      142.90     37.03 o 
  -8   0   5      528.87      526.71     58.66 o 
  -7   0   5      985.88      978.12    103.04 o 
  -6   0   5      264.19      254.55     32.89 o 
  -5   0   5    12321.91    13216.92    423.15 o 
  -4   0   5    13707.40    14655.66    422.83 o 
  -3   0   5     3160.73     3195.36     93.49 o 
  -2   0   5      158.65      163.81     19.55 o 
  -1   0   5    11470.63    11554.46    361.03 o 
   0   0   5     5509.78     5362.35    122.00 o 
   1   0   5    16202.63    15411.70    391.86 o 
   2   0   5     7876.78     8050.61    270.49 o 
   3   0   5     6800.60     6574.71    325.38 o 
   4   0   5     3687.13     3554.95    149.81 o 
   5   0   5     5212.21     5186.38    493.73 o 
   6   0   5     1142.88     1183.25    109.88 o 
   7   0   5     7935.36     8551.54    662.67 o 
   8   0   5     1539.73     1604.44    184.80 o 
  -8   1   5     1268.66     1221.02     98.62 o 
  -7   1   5     3016.24     2858.04    158.56 o 
  -6   1   5      106.43      119.20     16.31 o 
  -5   1   5     1347.50     1492.65     51.29 o 
  -4   1   5       73.20       79.07      9.35 o 
  -3   1   5      914.67      924.19     31.11 o 
  -2   1   5     2379.00     2282.36     50.35 o 
  -1   1   5     1016.72     1033.16     28.24 o 
   0   1   5       19.87       16.42      4.38 o 
   1   1   5      187.58      167.09     10.84 o 
   2   1   5       29.34       35.11     12.38 o 
   3   1   5     1362.60     1336.91     44.36 o 
   4   1   5      155.25      152.72     15.93 o 
   5   1   5     1632.62     1634.89     83.43 o 
   6   1   5       42.22       43.86     11.93 o 
   7   1   5      243.14      217.28     28.76 o 
   8   1   5       25.77       24.18     10.26 o 
  -8   2   5     1003.30      937.22     48.00 o 
  -7   2   5     2317.14     2293.25    132.19 o 
  -6   2   5      191.96      206.09     21.03 o 
  -5   2   5     5294.86     5263.79    159.87 o 
  -4   2   5     8218.72     8806.93    213.26 o 
  -3   2   5     5315.50     5313.84    119.73 o 
  -2   2   5     1266.90     1182.70     31.51 o 
  -1   2   5     9112.97     8682.28    175.78 o 
   0   2   5     5215.19     5108.38    126.40 o 
   1   2   5    16028.98    15854.22    351.82 o 
   2   2   5     4076.97     3958.17    151.79 o 
   3   2   5     1809.56     1966.32     82.82 o 
   4   2   5     3187.78     3384.29     99.81 o 
   5   2   5     9420.06     9728.22    482.19 o 
   6   2   5     2418.33     2392.33    101.22 o 
   7   2   5     5575.70     5940.50    319.61 o 
   8   2   5      649.46      677.35     49.24 o 
  -7   3   5     2211.34     2297.51    135.96 o 
  -6   3   5      116.03      126.05     17.10 o 
  -5   3   5      951.91     1012.07     54.81 o 
  -4   3   5       42.44       49.49      9.71 o 
  -3   3   5     1037.67     1053.13     45.83 o 
  -2   3   5     3162.99     3194.13     95.45 o 
  -1   3   5      800.25      753.99     40.03 o 
   0   3   5      286.70      285.22     25.38 o 
   1   3   5       14.32       10.79      3.53 o 
   2   3   5      165.25      170.51     31.90 o 
   3   3   5     1695.81     1704.86     72.51 o 
   4   3   5      142.68      136.39     18.08 o 
   5   3   5     1200.50     1195.08     71.12 o 
   6   3   5       50.38       63.40     18.01 o 
   7   3   5      166.28      149.22     18.75 o 
  -7   4   5      721.44      684.36     82.99 o 
  -6   4   5      205.09      204.02     22.42 o 
  -5   4   5     6585.49     7539.27    289.46 o 
  -4   4   5     7677.59     8275.69    369.56 o 
  -3   4   5     2252.09     2321.66     92.98 o 
  -2   4   5      279.83      279.68     32.94 o 
  -1   4   5     5777.21     5625.64    227.53 o 
   0   4   5     3282.11     3128.67    137.42 o 
   1   4   5     8555.47     7994.84    235.02 o 
   2   4   5     3943.08     3829.07    168.12 o 
   3   4   5     3464.01     3750.75    189.86 o 
   4   4   5     2558.41     2716.76     98.30 o 
   5   4   5     3680.81     3784.73    211.40 o 
   6   4   5     1000.60      960.08     62.12 o 
  -5   5   5      764.75      787.50     60.87 o 
  -4   5   5      115.05       96.95     17.17 o 
  -3   5   5      364.55      398.73     39.33 o 
  -2   5   5      995.74      921.96     76.74 o 
  -1   5   5      504.58      386.30     52.35 o 
   0   5   5       39.45       28.84      9.17 o 
   1   5   5      227.07      206.55     33.67 o 
   2   5   5       25.46       22.31      8.82 o 
   3   5   5      587.27      593.60     35.91 o 
   4   5   5       74.23       58.75     15.51 o 
   5   5   5      682.69      564.81     72.39 o 
  -3   6   5     1900.57     1668.91    110.73 o 
  -2   6   5      448.12      343.37     49.13 o 
  -1   6   5     3247.00     2817.26    198.31 o 
   0   6   5     2144.81     1886.77    258.46 o 
   1   6   5     5372.34     4904.13    458.28 o 
   2   6   5     1766.68     1808.96    181.18 o 
   3   6   5     1178.56     1071.70     73.58 o 
  -8   0   6       16.20       41.07     22.28 o 
  -7   0   6        3.52       18.41     12.00 o 
  -6   0   6      424.69      434.83     57.65 o 
  -5   0   6     2724.12     2873.26     96.04 o 
  -4   0   6      211.37      197.63     24.59 o 
  -3   0   6      471.06      502.93     32.41 o 
  -2   0   6     1217.87     1224.93     46.95 o 
  -1   0   6        4.03        8.48      5.85 o 
   0   0   6     3013.60     2814.71     89.21 o 
   1   0   6      145.50      150.44     20.09 o 
   2   0   6     1425.65     1400.11     71.95 o 
   3   0   6       74.14       70.17     24.37 o 
   4   0   6      121.70      128.50     26.84 o 
   5   0   6     1919.58     1881.08    135.75 o 
   6   0   6      267.74      248.93     41.78 o 
   7   0   6     1607.07     1422.24    165.14 o 
   8   0   6      610.57      552.23     72.84 o 
  -8   1   6     2272.24     2156.43    135.05 o 
  -7   1   6     5088.02     5242.60    282.61 o 
  -6   1   6     1783.55     1985.46     61.11 o 
  -5   1   6     3479.66     3631.72    122.12 o 
  -4   1   6     1260.98     1255.48     38.29 o 
  -3   1   6     5848.57     5810.32    131.61 o 
  -2   1   6     8062.47     8077.51    152.43 o 
  -1   1   6     7450.08     7567.80    144.18 o 
   0   1   6     2869.36     2887.70     65.73 o 
   1   1   6     7181.07     7371.73    209.68 o 
   2   1   6      919.57      902.67     45.45 o 
   3   1   6    13111.49    13260.65    415.57 o 
   4   1   6     3930.21     4144.86    168.32 o 
   5   1   6     4533.56     4511.28    204.22 o 
   6   1   6     2034.68     2008.27    195.29 o 
   7   1   6     1659.33     1613.86    127.15 o 
   8   1   6     1349.06     1401.25     96.52 o 
  -8   2   6       56.39       33.89     13.12 o 
  -7   2   6       11.06       17.54     10.80 o 
  -6   2   6      327.65      312.60     28.44 o 
  -5   2   6     3035.40     3208.03    123.32 o 
  -4   2   6      219.27      220.14     18.82 o 
  -3   2   6       38.39       29.32      5.45 o 
  -2   2   6     3045.50     2762.02     69.30 o 
  -1   2   6      742.94      717.87     25.22 o 
   0   2   6     8944.55     8809.36    184.35 o 
   1   2   6      180.98      173.47     15.63 o 
   2   2   6     4351.23     4507.15    209.28 o 
   3   2   6      555.78      553.96     38.22 o 
   4   2   6       21.76       29.66      9.49 o 
   5   2   6     1755.69     1687.19     89.93 o 
   6   2   6      252.25      215.32     28.71 o 
   7   2   6      841.09      822.95     73.28 o 
  -7   3   6     3845.74     4193.06    277.83 o 
  -6   3   6     1915.94     2089.05    107.27 o 
  -5   3   6     3705.93     3804.90    126.06 o 
  -4   3   6     1021.69     1048.17     50.29 o 
  -3   3   6     3714.58     3613.83    124.65 o 
  -2   3   6     5829.76     5579.78    143.87 o 
  -1   3   6     5810.43     5460.40    138.84 o 
   0   3   6     2309.47     2136.73     70.29 o 
   1   3   6     5277.33     4981.18    159.80 o 
   2   3   6     1344.93     1329.64     62.97 o 
   3   3   6    11011.15    11322.25    831.95 o 
   4   3   6     2908.52     3212.43    145.11 o 
   5   3   6     2751.57     2958.38    144.79 o 
   6   3   6     1559.27     1519.97    128.33 o 
   7   3   6     1723.97     1632.38    161.03 o 
  -6   4   6      285.14      297.99     24.72 o 
  -5   4   6     1772.07     1803.91    104.99 o 
  -4   4   6      152.75      140.68     18.80 o 
  -3   4   6      153.45      138.20     18.53 o 
  -2   4   6      790.74      737.87     45.53 o 
  -1   4   6       44.12       42.86      8.08 o 
   0   4   6     1957.37     1825.84     88.57 o 
   1   4   6       74.33       62.13     14.00 o 
   2   4   6     1042.46      961.80     56.62 o 
   3   4   6      117.20       93.38     19.42 o 
   4   4   6       52.79       38.24     14.24 o 
   5   4   6     1105.05     1069.65     72.96 o 
   6   4   6      183.97      187.78     29.42 o 
  -5   5   6     1524.63     1472.01    153.17 o 
  -4   5   6      737.60      800.63     72.78 o 
  -3   5   6     3660.88     3363.11    237.27 o 
  -2   5   6     4571.03     4130.36    280.92 o 
  -1   5   6     3455.85     3249.82    223.01 o 
   0   5   6     1799.98     1623.31    125.97 o 
   1   5   6     3461.58     3139.07    176.05 o 
   2   5   6      551.77      487.81     54.62 o 
   3   5   6     5412.00     6464.82    824.82 o 
   4   5   6     2664.55     2653.37    163.77 o 
   5   5   6     3197.98     3501.48    170.82 o 
  -2   6   6      833.71      631.28     47.69 o 
  -1   6   6      198.40      136.96     62.06 o 
   0   6   6     2256.49     1997.21    127.34 o 
   1   6   6       37.91       16.23     19.66 o 
   2   6   6     1262.40     1229.21    114.50 o 
  -7   0   7     2454.37     2609.88    187.67 o 
  -6   0   7     5843.54     6422.79    417.04 o 
  -5   0   7     4389.75     4755.80    199.73 o 
  -4   0   7     1367.90     1336.23     57.70 o 
  -3   0   7     7918.65     7931.96    225.17 o 
  -2   0   7     3229.38     3269.06    115.26 o 
  -1   0   7     8785.92     8804.08    277.20 o 
   0   0   7     4045.58     4120.04    140.54 o 
   1   0   7     4452.45     4534.48    194.32 o 
   2   0   7    10400.85    10623.95    415.82 o 
   3   0   7     8901.80     8779.20    356.36 o 
   4   0   7      618.61      572.98     62.21 o 
   5   0   7     2528.95     2595.02    218.97 o 
   6   0   7     3148.01     2737.97    279.82 o 
   7   0   7     6165.97     5864.21    564.09 o 
  -7   1   7      735.01      740.01     44.02 o 
  -6   1   7       24.96       16.10      6.78 o 
  -5   1   7       88.89       75.93     11.89 o 
  -4   1   7        0.84        8.02      5.18 o 
  -3   1   7      734.50      713.83     28.50 o 
  -2   1   7      299.48      274.81     18.36 o 
  -1   1   7       38.40       35.05      6.34 o 
   0   1   7     3122.30     3200.78     80.59 o 
   1   1   7      381.58      367.33     20.35 o 
   2   1   7        5.61       18.52     10.66 o 
   3   1   7      405.73      380.00     31.05 o 
   4   1   7     1639.51     1746.10    135.59 o 
   5   1   7      416.29      409.40     38.97 o 
   6   1   7     1181.80     1153.11     98.27 o 
   7   1   7       18.28       17.58      9.27 o 
  -7   2   7     2307.48     2366.79    102.82 o 
  -6   2   7     2757.93     2899.57    142.12 o 
  -5   2   7     2243.39     2281.89    149.39 o 
  -4   2   7     2397.28     2327.47     92.68 o 
  -3   2   7    10860.20    10288.22    222.26 o 
  -2   2   7     2980.08     2797.55     72.49 o 
  -1   2   7     6380.24     6236.46    155.73 o 
   0   2   7     3959.59     4066.87    165.23 o 
   1   2   7     3131.15     3216.50    129.26 o 
   2   2   7     5216.78     5354.01    260.00 o 
   3   2   7     6932.46     7359.14    251.17 o 
   4   2   7     2270.23     2408.73    137.82 o 
   5   2   7     4362.72     4628.33    259.44 o 
   6   2   7     1994.51     2074.53    173.88 o 
   7   2   7     3426.35     3730.16    423.45 o 
  -6   3   7       23.24       18.33      8.47 o 
  -5   3   7      103.78       89.05     14.70 o 
  -4   3   7        5.00        8.15      5.14 o 
  -3   3   7      856.72      791.43     45.24 o 
  -2   3   7      179.31      179.73     19.34 o 
  -1   3   7       43.70       33.33      9.09 o 
   0   3   7     3132.46     2620.61    206.59 o 
   1   3   7      343.86      351.98     44.09 o 
   2   3   7       52.36       40.26     15.52 o 
   3   3   7      299.51      291.11     30.61 o 
   4   3   7     1479.38     1611.35     72.08 o 
   5   3   7      367.17      376.13     41.07 o 
   6   3   7     1009.40      974.25     73.44 o 
  -5   4   7     2711.43     2750.40    138.26 o 
  -4   4   7     1054.11     1102.60     52.26 o 
  -3   4   7     4970.25     4780.19    223.07 o 
  -2   4   7     2239.87     2039.72    103.58 o 
  -1   4   7     5019.82     4563.60    187.83 o 
   0   4   7     2533.53     2421.59     93.71 o 
   1   4   7     2631.08     2425.80     97.23 o 
   2   4   7     5782.21     5378.87    183.43 o 
   3   4   7     5208.04     5221.33    286.27 o 
   4   4   7      507.70      508.54     38.90 o 
   5   4   7     1860.31     1997.81     94.87 o 
  -4   5   7        4.39        5.04     10.10 o 
  -3   5   7      143.94      109.90     41.56 o 
  -2   5   7      138.11       97.06     33.88 o 
  -1   5   7       47.93       23.31     13.27 o 
   0   5   7     1062.37      815.55     57.09 o 
   1   5   7       32.97       35.01     15.81 o 
   2   5   7       40.45       23.36      9.34 o 
   3   5   7      286.44      281.21     29.17 o 
   4   5   7      782.92      767.04     41.74 o 
  -7   0   8      131.57      151.78     55.50 o 
  -6   0   8     1233.70     1237.00    100.80 o 
  -5   0   8        7.65       11.03      9.37 o 
  -4   0   8     1444.67     1441.94     73.26 o 
  -3   0   8       76.21       63.74     13.58 o 
  -2   0   8       90.27       91.56     16.43 o 
  -1   0   8     2260.47     2177.66     80.00 o 
   0   0   8     7042.06     6980.95    205.62 o 
   1   0   8      111.04      130.38     27.47 o 
   2   0   8      761.80      795.89     59.72 o 
   3   0   8       27.98       21.08     18.89 o 
   4   0   8     2786.76     3165.81    523.23 o 
   5   0   8     3901.21     3848.61    250.95 o 
   6   0   8     2627.70     2344.56    252.24 o 
   7   0   8      361.03      299.62     54.72 o 
  -7   1   8     1661.59     1675.10     92.56 o 
  -6   1   8      817.80      834.51     49.23 o 
  -5   1   8     3557.09     3757.48    168.50 o 
  -4   1   8     9351.47    10030.75    145.81 o 
  -3   1   8     3369.76     3353.18    103.82 o 
  -2   1   8     1728.41     1712.40     54.03 o 
  -1   1   8     3629.54     3593.38     84.87 o 
   0   1   8     4950.32     5074.49    112.36 o 
   1   1   8     7354.22     7715.54    224.59 o 
   2   1   8     2199.22     2287.01     80.61 o 
   3   1   8     1301.21     1375.92     77.24 o 
   4   1   8     4047.47     4074.98    149.64 o 
   5   1   8     3289.71     3407.76    231.87 o 
   6   1   8      592.19      557.05     47.84 o 
   7   1   8     2333.98     2151.88    145.89 o 
  -6   2   8     1130.43     1075.98     57.98 o 
  -5   2   8        2.22        6.68      5.05 o 
  -4   2   8     2177.68     2056.25     77.53 o 
  -3   2   8       62.73       49.77      8.24 o 
  -2   2   8       17.53       16.08      5.54 o 
  -1   2   8      147.76      136.44     12.78 o 
   0   2   8     5114.38     5052.06    177.54 o 
   1   2   8     1349.79     1392.21     88.23 o 
   2   2   8     1879.41     1914.78    100.39 o 
   3   2   8       15.08       33.42     13.84 o 
   4   2   8     1765.16     1818.80     87.13 o 
   5   2   8     3484.46     3704.35    215.40 o 
   6   2   8     1917.97     1801.79    120.59 o 
  -6   3   8     1025.38     1002.39     54.91 o 
  -5   3   8     3001.10     3036.16    150.16 o 
  -4   3   8     6473.05     6523.31    297.48 o 
  -3   3   8     2255.00     2170.74     75.45 o 
  -2   3   8     1457.03     1417.17     72.94 o 
  -1   3   8     3047.70     2461.40    177.73 o 
   0   3   8     3788.53     3305.69    251.14 o 
   1   3   8     6212.12     5774.66    196.08 o 
   2   3   8     2188.74     2164.68     95.46 o 
   3   3   8      916.02      940.41     65.64 o 
   4   3   8     2449.05     2882.52    146.84 o 
   5   3   8     2396.15     2653.93    181.43 o 
   6   3   8      739.92      740.07     54.18 o 
  -5   4   8        9.51       13.11      7.66 o 
  -4   4   8      915.63      870.66     47.10 o 
  -3   4   8       13.64        8.06      7.91 o 
  -2   4   8       33.52       16.41     17.32 o 
  -1   4   8     1042.35      876.67     80.72 o 
   0   4   8     3862.47     3508.38    241.46 o 
   1   4   8      162.16      113.26     25.21 o 
   2   4   8      585.99      513.17     48.46 o 
   3   4   8       16.59       16.08     10.26 o 
   4   4   8     1707.67     1854.43    106.59 o 
  -3   5   8     1986.70     1818.88    121.56 o 
  -2   5   8      765.70      660.76     72.13 o 
  -1   5   8     1835.46     1574.37    108.33 o 
   0   5   8     2579.79     2252.88    142.68 o 
   1   5   8     3533.86     3183.77    189.47 o 
   2   5   8      988.34      829.96     57.28 o 
   3   5   8      786.84      706.32     50.56 o 
  -6   0   9     3806.92     4295.30    241.96 o 
  -5   0   9      868.22      913.55     62.08 o 
  -4   0   9       96.95       78.53     19.21 o 
  -3   0   9     1727.01     1794.24     79.49 o 
  -2   0   9     7244.52     7458.19    305.94 o 
  -1   0   9     2021.27     2051.09     98.76 o 
   0   0   9     1675.31     1843.45     91.01 o 
   1   0   9     2053.94     2088.43    130.14 o 
   2   0   9      454.04      410.79     44.27 o 
   3   0   9     1631.18     1669.61     98.94 o 
   4   0   9     1209.27     1163.32    102.44 o 
   5   0   9     1264.34     1267.51    156.01 o 
   6   0   9     1083.92     1025.54    123.45 o 
  -6   1   9      591.48      649.52     46.60 o 
  -5   1   9        9.41        5.86      5.63 o 
  -4   1   9     1380.60     1309.84     42.36 o 
  -3   1   9     1248.92     1235.53     52.33 o 
  -2   1   9     4745.37     4771.81    143.86 o 
  -1   1   9      287.72      292.96     19.77 o 
   0   1   9      179.81      169.31     15.19 o 
   1   1   9     1753.46     1790.78     83.09 o 
   2   1   9     6857.44     7384.24    207.45 o 
   3   1   9     1844.39     1933.98     89.95 o 
   4   1   9     2462.42     2464.95    149.63 o 
   5   1   9       95.50       80.68     15.72 o 
   6   1   9     2837.99     2708.92    175.20 o 
  -6   2   9     2128.49     2244.62    109.93 o 
  -5   2   9     1370.28     1377.35     86.57 o 
  -4   2   9      783.71      776.68     40.04 o 
  -3   2   9     1787.00     1710.35     89.78 o 
  -2   2   9     4891.82     4857.53    122.58 o 
  -1   2   9     1622.02     1609.20     51.89 o 
   0   2   9     1509.03     1638.14     88.24 o 
   1   2   9     1004.21     1030.50     69.55 o 
   2   2   9      251.77      285.02     38.07 o 
   3   2   9     3082.23     3378.50    196.35 o 
   4   2   9     2568.17     2873.34    173.12 o 
   5   2   9      770.58      844.83     57.82 o 
  -5   3   9        9.03       11.14      8.22 o 
  -4   3   9      864.95      822.60     43.16 o 
  -3   3   9      915.05      885.00     53.68 o 
  -2   3   9     4596.55     4356.22    242.70 o 
  -1   3   9      493.78      426.97    116.62 o 
   0   3   9       82.29       82.19     17.43 o 
   1   3   9      879.69      808.53     57.68 o 
   2   3   9     5154.04     5270.69    291.34 o 
   3   3   9     1827.73     1973.68    128.19 o 
   4   3   9     2118.57     2254.88    144.54 o 
   5   3   9       63.46       65.62     15.47 o 
  -3   4   9     1271.52     1189.19     96.44 o 
  -2   4   9     4577.83     4260.62    294.32 o 
  -1   4   9     1360.72     1239.47    103.89 o 
   0   4   9     1185.66     1076.46     82.80 o 
   1   4   9     1280.21     1081.82     71.51 o 
   2   4   9      348.85      347.97     42.15 o 
   3   4   9     1259.71     1301.03     98.35 o 
  -5   0  10     1318.10     1382.76     98.53 o 
  -4   0  10      989.60      953.73     70.88 o 
  -3   0  10      760.12      829.63     48.14 o 
  -2   0  10     3305.15     3391.83    122.27 o 
  -1   0  10      570.95      574.70     45.62 o 
   0   0  10     4193.73     4595.91    156.28 o 
   1   0  10      442.24      468.23     50.54 o 
   2   0  10     1690.52     1771.63    140.23 o 
   3   0  10     2198.71     2357.45    178.35 o 
   4   0  10     3595.69     3754.68    381.26 o 
   5   0  10     1440.35     1332.31    149.65 o 
  -5   1  10     1027.68     1089.22     66.65 o 
  -4   1  10      621.80      599.67     33.33 o 
  -3   1  10     1001.57      983.04     42.56 o 
  -2   1  10     1262.18     1271.29     39.21 o 
  -1   1  10     1415.63     1433.44     50.16 o 
   0   1  10     1292.79     1312.14     59.22 o 
   1   1  10      132.94      138.15     19.12 o 
   2   1  10     2813.82     3082.46    180.81 o 
   3   1  10      451.24      420.27     37.32 o 
   4   1  10      102.99       82.54     22.53 o 
   5   1  10      294.93      332.70     44.08 o 
  -5   2  10     1471.07     1483.83     74.47 o 
  -4   2  10     1526.48     1534.27     72.53 o 
  -3   2  10      477.67      475.89     30.26 o 
  -2   2  10     1136.79     1105.13     59.48 o 
  -1   2  10      277.33      244.68     28.59 o 
   0   2  10     6556.08     7239.44    375.14 o 
   1   2  10     1423.53     1498.33    100.15 o 
   2   2  10     1130.44     1182.38     61.55 o 
   3   2  10     1126.02     1219.79     89.04 o 
   4   2  10     3093.36     3318.35    169.34 o 
  -4   3  10      365.72      339.61     31.47 o 
  -3   3  10      956.89      929.72     59.48 o 
  -2   3  10     1266.90     1174.66    146.43 o 
  -1   3  10     1167.59     1062.40    127.20 o 
   0   3  10     1073.31      905.96    110.29 o 
   1   3  10      183.87      189.49     27.50 o 
   2   3  10     2202.89     2304.36    146.01 o 
   3   3  10      207.91      227.85     30.41 o 
  -1   4  10      445.85      367.48    136.71 o 
   0   4  10     3015.43     2790.61    174.36 o 
   1   4  10      457.89      386.70     60.97 o 
  -4   0  11     4493.23     4815.43    294.64 o 
  -3   0  11      130.62      107.69     23.98 o 
  -2   0  11      195.84      194.10     22.03 o 
  -1   0  11       58.60       67.58     14.81 o 
   0   0  11     1389.30     1561.66    128.80 o 
   1   0  11     1222.60     1260.37    109.91 o 
   2   0  11      402.26      440.39     48.11 o 
   3   0  11      356.63      353.60     62.28 o 
   4   0  11      363.00      315.34     61.15 o 
  -4   1  11     2544.35     2672.30    131.25 o 
  -3   1  11     1053.45     1123.71     56.56 o 
  -2   1  11      956.22      904.33     38.04 o 
  -1   1  11     2191.91     2395.88    112.56 o 
   0   1  11     4348.61     4599.04    225.57 o 
   1   1  11     2294.24     2552.25    136.40 o 
   2   1  11     2758.37     3122.30    188.25 o 
   3   1  11      433.47      434.96     40.02 o 
  -3   2  11        5.21       12.67      6.55 o 
  -2   2  11       53.11       50.18     15.49 o 
  -1   2  11       89.65      102.23     20.85 o 
   0   2  11     1024.21     1042.65     48.99 o 
   1   2  11      834.44      809.95     52.43 o 
   2   2  11      804.25      890.37     56.66 o 
   3   2  11       14.31       16.43     13.01 o 
  -1   3  11     1740.71     1662.86    118.71 o 
   0   3  11     2872.86     2760.03    174.94 o 
   1   3  11     1683.83     1659.85     99.36 o 
  -2   0  12     5968.80     6455.71    284.79 o 
  -1   0  12     1346.95     1493.96     86.43 o 
   0   0  12       81.22       98.31     26.32 o 
   1   0  12     2043.88     2337.51    158.68 o 
  -1   1  12       19.19       21.53     11.20 o 
   0   1  12       40.04       40.96     14.52 o 
   1   1  12      184.00      179.06     23.85 o 
                                                 
